# Supplementary material for: Coordination Complexes Built from a Ditopic Triazole-Pyrazole Ligand with Antibacterial and Antifungal Performances
Source: Molecules. 2023 Sep 25;28(19):6801. doi: 10.3390/molecules28196801 (PMC10574422; doi:10.3390/molecules28196801)
Supplement: Supplementary file 1 [file molecules-28-06801-s001.zip]

Archive with 1 entries (1 files):
- molecules-2625270-supplementary.pdf
